# Supplementary material for: Sex Differences in Serious Adverse Events Reported Following Booster Doses of COVID-19 Vaccination in Thailand: A Countrywide Nested Unmatched Case-Control Study
Source: Vaccines (Basel). 2023 Nov 28;11(12):1772. doi: 10.3390/vaccines11121772 (PMC10747632; doi:10.3390/vaccines11121772)
Supplement: Supplementary file 1 [file vaccines-11-01772-s001.zip]

Archive with 1 entries (1 files):
- vaccines-2632345-supplementary.pdf
